# Supplementary material for: Real-time imaging of single neuronal cell apoptosis in patients with glaucoma
Source: Brain. 2017 Apr 26;140(6):1757–67. doi: 10.1093/brain/awx088 (PMC5445254; doi:10.1093/brain/awx088)
Supplement: Supplementary Data [file awx088_Supp.zip]

Archive with 6 entries (5 files):
- awx088-suppl_data/
- awx088-suppl_data/brain-2016-02139-File005.mp4
- awx088-suppl_data/brain-2016-02139-File006.pdf
- awx088-suppl_data/brain-2016-02139-File007.pdf
- awx088-suppl_data/Supplement  Cordeiro DARC Brain Revision Final 2017.docx
- awx088-suppl_data/Thumbs.db
